# Supplementary material for: A Cumulative Framework for Identifying Overburdened Populations under the Toxic Substances Control Act: Formaldehyde Case Study
Source: Int J Environ Res Public Health. 2021 Jun 3;18(11):6002. doi: 10.3390/ijerph18116002 (PMC8199872; doi:10.3390/ijerph18116002)
Supplement: Supplementary file 1 [file ijerph-18-06002-s001.zip]

Archive with 1 entries (1 files):
- ijerph-1225560-supplementary.pdf
